# Supplementary material for: Markers of MEK inhibitor resistance in low-grade serous ovarian cancer: EGFR is a potential therapeutic target
Source: Cancer Cell Int. 2019 Jan 8;19:10. doi: 10.1186/s12935-019-0725-1 (PMC6325847; doi:10.1186/s12935-019-0725-1)
Supplement: Supplementary file 1 — Additional file 1: Table S1. List of antibodies included in the RPPA analysis. [file 12935_2019_725_MOESM1_ESM.xlsx]

## Sheet: Sheet1
Table S1. List of 91 proteins tested with our RPPA antibody panel. Known oncogenic candidates, as well as moieties associated with apoptotic and MAPK-related pathways were chosen to include in the array.
Antibody	Cat#	Company
Akt	4691	Cell Signaling
Akt (S473)	9271	Cell Signaling
Akt (T308)	2965	Cell Signaling
Akt 2	2964	Cell Signaling
AMPK alpha 1	2535	Cell Signaling
AMPK (T172)	2532	Cell Signaling
Apaf-1	611364	BD
ATP5A	AB14748	Abcam
Bak	ab32371	Abcam
Bax	2772	Cell Signaling
Bcl2	2872	Cell Signaling
Bcl2 (S70)	2827	Cell Signaling
Bcl2 (T56)	2875	Cell Signaling
Bcl-xL	2762	Cell Signaling
Bid	1008-1	Epitomics
Bim	1036-1	Epitomics
Caspase 3	9665	Cell Signaling
Caspase 7 cleaved (D198)	9491	Cell Signaling
Caspase 8	9746	Cell Signaling
Caspase 9	9508	Cell Signaling
Caspase 9 cleaved (D315)	9505	Cell Signaling
Caspase 9 cleaved (D330)	9501	Cell Signaling
Chk1	2345	Cell Signaling
Chk1 (S345)	2348	Cell Signaling
c-MET	3127	Cell Signaling
c-MET (Y1234/1235)	3129	Cell Signaling
c-Raf	04-739	Millipore
c-Raf (S338)	9427	Cell Signaling
EGFR	2232	Cell Signaling
EGFR (Y992)	2235	Cell Signaling
EGFR (Y1068)	2234	Cell Signaling
EGFR (Y1173)	1124	Epitomics
Fak	1700-1	Epitomics
Fak (Y925)	3284	Cell Signaling
Gab 1	3232	Cell Signaling
Gab 1 (Y627)	3233	Cell Signaling
Glutamate Dehydrogenase 1/2	12793	Cell Signaling
Glutaminase	AB156876	Abcam
GSK 3B	610201	BD
GSK 3B (S9)	9336	Cell Signaling
G6PD	SC-373887	Santa Cruz
HER 2	MS-325-P1	Lab Vision
HER 2 (Y1248)	06-229	Upstate
HER 3	285	Santa Cruz
HER 3 (Y1289)	4791	Cell Signaling
Hexokinase II	2867	Cell Signaling
hIAP2 (cIAP1)	07-759	Millipore
Hif-1 alpha	610959	BD
IGF1RB	3027	Cell Signaling
kRas	sc-30 (F234)	Santa Cruz
LDHA	3582	Cell Signaling
MAPK ERK 1/2	9102	Cell Signaling
MAPK ERK 1/2 (T202/Y204)	4377	Cell Signaling
MAPK ERK 1/2 (T202/Y204) MC	4376	Cell Signaling
MEK 1	1235-1	Epitomics
MEK 1/2 (S217/221)	9154	Cell Signaling
Monocarboxylic Acid Transporter 4	AB3314P	Millipore
mTOR	2983	Cell Signaling
mTOR (S2448)	2971	Cell Signaling
NFkB p65 (S536)	3033	Cell Signaling
p27	1591-1	Epitomics
p38 MAPK	9212	Cell Signaling
p38 MAPK (T180/Y182)	9211	Cell Signaling
p53	9282	Cell Signaling
p70 S6K1	1494-1	Epitomics
p70 S6K1 (T389)	9205	Cell Signaling
Parp	9532	Cell Signaling
Parp cleaved	9546	Cell Signaling
PDK1	3062	Cell Signaling
PDK1 (S241)	3061	Cell Signaling
PI3Kp110alpha	4255	Cell Signaling
PKC alpha	05-154	Upstate
PKC alpha (S657)	06-822	Upstate
PTEN	9552	Cell Signaling
PYGM	H00005837-M10	Abnova
S6 Ribosomal Protein (S235/236)	4856	Cell Signaling
S6 Ribosomal Protein (S240/244)	2215	Cell Signaling
Shc (Y317)	2431	Cell Signaling
Smac/DIABLO	2954	Cell Signaling
Src	05-184	Upstate
Src (Y527)	2105	Cell Signaling
Src family (Y416)	2101	Cell Signaling
Stat 3	9132	Cell Signaling
Stat 3 (Y705)	9131	Cell Signaling
TIGAR	AB137573	Abcam
VEGFR2	2479	Cell Signaling
XIAP	2042	Cell Signaling
Estrogen Receptor	MS-1071-S0	Lab Vision
Estrogen Receptor (S118)	32396	Abcam
HER4	4795	Cell Signaling
Progesterone Receptor	MS-192-P0	Lab Vision
