# Supplementary material for: Markers of MEK inhibitor resistance in low-grade serous ovarian cancer: EGFR is a potential therapeutic target
Source: Cancer Cell Int. 2019 Jan 8;19:10. doi: 10.1186/s12935-019-0725-1 (PMC6325847; doi:10.1186/s12935-019-0725-1)
Supplement: Supplementary file 4 — Additional file 4: Table S3. List of proteins differentially expressed between MEKi-se and MEKi-re LGSC cell lines (results from the RPPA and SPSS analysis). [file 12935_2019_725_MOESM4_ESM.xlsx]

## Sheet: Sheet1
Table S3. Proteomic differences between MEKi-Se (n=2) and MEKi-Re (n=6) LGSC cell lines identified by RPPA analysis.
All treatment conditions (DMSO, selumetinib, and trametinib) were incubated for 24 hours and performed in triplicate (except for one cell line for which duplicate experiments were performed).
MEKi concentrations were 1μM selumetinib and 0.1μM trametinib.
A total of 91 proteins screened.
	DMSO (control)			Selumetinib (MEKi)			Trametinib (MEKi)
	Protein expression levels			Protein expression levels			Protein expression levels
Protein name	Sensitive (n=6)	Resistant (n=20)	Significance*	Sensitive (n=6)	Resistant (n=20)	Significance*	Sensitive (n=6)	Resistant (n=20)	Significance*
CASP8	up	down	0.009	-	-	-	up	down	0.016
CHK1	down	up	0.011	down	up	0.006	down	up	0.001
EGFR	down	up	0.004	down	up	0	down	up	0.028
HER3 (Y1289)	down	up	0.019	down	up	0.046	-	-	-
GSK3B	up	down	0.009	-	-	-	-	-	-
MEK1	down	up	0.028	down	up	0.009	down	up	0.039
MEK1/2 (S217/221)	up	down	0.016	up	down	0.033	-	-	-
PARP cleaved	up	down	0.046	-	-	-	up	down	0.046
PDK1 (S241)	up	down	0	up	down	0.019	-	-	-
PI3Kp110alpha	up	down	0.013	up	down	0.023	up	down	0.016
PKCalpha	down	up	0	down	up	0	down	up	0.001
SMAC/DIABLO	up	down	0.009	up	down	0	up	down	0.003
AKT2	-	-	-	down	up	0.003	-	-	-
AMPKalpha1	-	-	-	-	-	-	up	down	0.003
ATP5A	-	-	-	slightly up	slightly down	0.023	-	-	-
BAX	-	-	-	-	-	-	up	down	0.004
BCLxL	-	-	-	up	down	0.039	-	-	-
BID	-	-	-	up	down	0.001	up	down	0.007
Cl CASPASE 7(D198)	-	-	-	down	up	0.011	-	-	-
Cl CASPASE 9(D330)	-	-	-	down	up	0.028	-	-	-
C-RAF	-	-	-	up	down	0.033	-	-	-
EGFR (pY1068)	-	-	-	down	up	0.033	down	up	0.004
GAB1 (pY627)	-	-	-	-	-	-	down	up	0.023
MCT4	-	-	-	down	up	0.039	-	-	-
mTOR	-	-	-	up	down	0.023	-	-	-
VEGFR2	-	-	-	up	down	0.001	-	-	-
ER	-	-	-	up	down	0.007	-	-	-
		TOTAL	12		TOTAL	21		TOTAL	13
					Selumetinib only	15		Trametinib only	9
* P-value from independent-samples by Mann-Whitney Non-Parametric Test, with significance level of 0.05.
(-) means no significant differences.
